# Supplementary material for: Natal foraging philopatry in eastern Pacific hawksbill turtles
Source: R Soc Open Sci. 2017 Aug 23;4(8):170153. doi: 10.1098/rsos.170153 (PMC5579084; doi:10.1098/rsos.170153)
Supplement: Supplemental Table 1 [file rsos170153supp2.xlsx]

## Sheet: SuppTable1
	Regional Analysis
		RFG1	RFG2	RFG3	RFG4
	Source rookery
	Rookery within RFG	91 (79-99)	69 (48-88)	87 (75-97)	75 (0-100)
	Rookery in closest RFG	1 (0-4)	14 (8-23)	7 (0-19)	12 (0-32)
	Rookery in 2nd closest RFG	6 (0-14)	9 (0-35)	3 (0-15)	1 (0-9)
	Rookery in furthest RFG	2 (0-12)	8 (0-34)	3 (0-16)	12 (0-86)
